# Supplementary material for: Identification of Novel Natural Dual HDAC and Hsp90 Inhibitors for Metastatic TNBC Using e-Pharmacophore Modeling, Molecular Docking, and Molecular Dynamics Studies
Source: Molecules. 2023 Feb 13;28(4):1771. doi: 10.3390/molecules28041771 (PMC9965823; doi:10.3390/molecules28041771)
Supplement: Supplementary file 1 [file molecules-28-01771-s001.zip]

Archive with 1 entries (1 files):
- molecules-2180733-supplementary.pdf
